# Supplementary material for: Deep neural networks for inferring binding sites of RNA-binding proteins by using distributed representations of RNA primary sequence and secondary structure
Source: BMC Genomics. 2020 Dec 17;21(Suppl 13):866. doi: 10.1186/s12864-020-07239-w (PMC7745412; doi:10.1186/s12864-020-07239-w)
Supplement: Supplementary file 1 — Additional file 1 The file includes the performance measures of competitive methods on the RBP-24 dataset. The AUC values of using DeepRKE- and without RNA secondary structure sequence, as well as the AUC values using DeepRKE- without RNA secondary structure and distributed representation of sequences. [file 12864_2020_7239_MOESM1_ESM.xlsx]

## Sheet: 工作表1
RBP	only-CNN-1	only-CNN-2	only-CNN-3	only-CNN-average	only-seq	DeepRKE-	DeepRKE+	GraphProt	deepnet-rbp	DeepBind	iDeepV
ALKBH5 PAR-CLIP	0.708	0.688	0.699	0.698333	0.701	0.71	0.74	0.68	0.714	0.668	0.643
C17ORF85 PAR-CLIP	0.805	0.796	0.819	0.806667	0.806	0.817	0.824	0.8	0.82	0.755	0.74
C22ORF28 PAR-CLIP	0.827	0.818	0.818	0.821	0.821	0.828	0.832	0.751	0.792	0.809	0.823
CAPRIN1 PAR-CLIP	0.815	0.774	0.778	0.789	0.845	0.802	0.869	0.855	0.834	0.888	0.824		GraphProt	deepnet-rbp	iDeepV	DeepBind	DeepRKE-	DeepRKE+
Ago2 HITS-CLIP	0.859	0.858	0.859	0.858667	0.881	0.897	0.9	0.765	0.809	0.879	0.886		0.887	0.902	0.913	0.918	0.922	0.934
ELAVL1 HITS-CLIP	0.974	0.977	0.977	0.976	0.97	0.976	0.978	0.955	0.966	0.98	0.966
SFRS1 HITS-CLIP	0.908	0.93	0.919	0.919	0.921	0.936	0.945	0.898	0.931	0.929	0.905
HNRNPC iCLIP	0.971	0.981	0.981	0.977667	0.968	0.975	0.978	0.952	0.962	0.979	0.979
TDP43 iCLIP	0.948	0.939	0.938	0.941667	0.943	0.95	0.954	0.874	0.876	0.93	0.935
TIA1 iCLIP	0.937	0.939	0.937	0.937667	0.927	0.93	0.942	0.861	0.891	0.929	0.941
TIAL1 iCLIP	0.936	0.937	0.936	0.936333	0.935	0.944	0.946	0.833	0.87	0.922	0.929
Ago1-4 PAR-CLIP	0.925	0.92	0.919	0.921333	0.92	0.925	0.932	0.895	0.881	0.919	0.925
ELAVL1 PAR-CLIP(B)	0.97	0.968	0.967	0.968333	0.973	0.97	0.98	0.935	0.961	0.961	0.962
ELAVL1 PAR-CLIP (A)	0.977	0.976	0.977	0.976667	0.967	0.975	0.978	0.959	0.966	0.972	0.973
EWSR1 PAR-CLIP	0.966	0.968	0.971	0.968333	0.958	0.965	0.971	0.935	0.966	0.969	0.962
FUS PAR-CLIP	0.984	0.984	0.985	0.984333	0.98	0.98	0.988	0.968	0.98	0.983	0.976
ELAVL1 PAR-CLIP ©	0.993	0.993	0.993	0.993	0.986	0.99	0.996	0.991	0.994	0.989	0.99
IGF2BP1-3 PAR-CLIP	0.908	0.916	0.906	0.91	0.931	0.934	0.943	0.889	0.879	0.939	0.923
MOV10 PAR-CLIP	0.875	0.892	0.893	0.886667	0.905	0.907	0.92	0.863	0.854	0.899	0.896
PUM2 PAR-CLIP	0.964	0.961	0.958	0.961	0.956	0.96	0.965	0.954	0.971	0.964	0.965
QKI PAR-CLIP	0.969	0.966	0.97	0.968333	0.973	0.97	0.975	0.957	0.983	0.973	0.965
TAF15 PAR-CLIP	0.981	0.983	0.983	0.982333	0.978	0.98	0.985	0.97	0.983	0.978	0.978
PTB HITS-CLIP	0.942	0.942	0.942	0.942	0.942	0.95	0.953	0.937	0.983	0.944	0.936
ZC3H7B PAR-CLIP	0.857	0.858	0.885	0.866667	0.9	0.902	0.914	0.82	0.796	0.875	0.883
average	0.916625	0.915167	0.917083	0.916292	0.920292	0.923875	0.933667	0.887375	0.902583	0.918042	0.912708
