# Supplementary material for: Deep neural networks for inferring binding sites of RNA-binding proteins by using distributed representations of RNA primary sequence and secondary structure
Source: BMC Genomics. 2020 Dec 17;21(Suppl 13):866. doi: 10.1186/s12864-020-07239-w (PMC7745412; doi:10.1186/s12864-020-07239-w)
Supplement: Supplementary file 2 — Additional file 2 The file includes the performance measures of competitive methods on the RBP-31 dataset. The AUCs of using DeepRKE- and without RNA secondary structure sequence, as well as the AUC values of using DeepRKE- without RNA secondary structure and distributed representation of sequences. [file 12864_2020_7239_MOESM2_ESM.xlsx]

## Sheet: 工作表1
Protein	only CNN-1	only CNN-2	only CNN-3	only CNN-average	only seq	DeepRKE-	DeepRKE	iDeepV	iDeepS	DeepBind	DeeperBind	Oli	GraphProt
1 Ago/EIF	0.782	0.782	0.786	0.773	0.665	0.778	0.79	0.73	0.773	0.713	0.74	0.61	0.691
2 Ago2-MNase	0.615	0.619	0.615	0.616333	0.598	0.562	0.621	0.57	0.591	0.595	0.606	0.512	0.595
3 Ago2-1	0.869	0.881	0.879	0.866	0.853	0.875	0.882	0.84	0.865	0.849	0.857	0.803	0.817
4 Ago2-2	0.885	0.887	0.886	0.874	0.833	0.88	0.882	0.83	0.868	0.83	0.868	0.8	0.823
5 Ago2	0.641	0.637	0.641	0.639667	0.628	0.63	0.644	0.61	0.634	0.628	0.63	0.534	0.633
6 eIF4AIII-1	0.952	0.96	0.961	0.957667	0.917	0.956	0.962	0.94	0.95	0.938	0.95	0.919	0.918
7 eIF4AIII-2	0.966	0.962	0.965	0.96	0.953	0.962	0.965	0.94	0.953	0.95	0.954	0.929	0.931
8 ELAVL1-1	0.935	0.934	0.936	0.921	0.92	0.931	0.932	0.91	0.932	0.924	0.93	0.889	0.915
9 ELAVL1-MNase	0.624	0.625	0.624	0.612	0.546	0.577	0.626	0.59	0.6	0.613	0.614	0.491	0.591
10 ELAVL1A	0.895	0.895	0.898	0.884	0.891	0.89	0.895	0.89	0.893	0.886	0.893	0.843	0.867
11 ELAVL1-2	0.916	0.916	0.914	0.915333	0.916	0.917	0.92	0.92	0.919	0.914	0.919	0.875	0.895
12 ESWR1	0.921	0.926	0.921	0.912	0.907	0.912	0.924	0.9	0.917	0.912	0.915	0.808	0.84
13 FUS	0.946	0.947	0.947	0.937	0.94	0.935	0.946	0.93	0.934	0.942	0.939	0.846	0.86
14 Mut FUS	0.964	0.964	0.964	0.96	0.89	0.956	0.962	0.95	0.958	0.953	0.957	0.822	0.853
15 IGFBP1-3	0.718	0.72	0.717	0.718333	0.712	0.719	0.733	0.66	0.717	0.702	0.713	0.569	0.697
16 hnRNPC-1	0.96	0.961	0.961	0.954	0.956	0.958	0.961	0.95	0.96	0.957	0.959	0.885	0.93
17 hnRNPC-2	0.975	0.976	0.975	0.972	0.973	0.975	0.976	0.97	0.975	0.973	0.976	0.941	0.953
18 hnRNPL-1	0.782	0.783	0.782	0.763	0.692	0.777	0.785	0.76	0.756	0.771	0.746	0.392	0.698
19 hnRNPL-2	0.779	0.771	0.768	0.742	0.715	0.766	0.778	0.75	0.747	0.769	0.746	0.474	0.708
20 hnRNPL-like	0.724	0.73	0.724	0.708	0.658	0.715	0.727	0.7	0.708	0.711	0.679	0.562	0.65
21 MOV10	0.83	0.826	0.826	0.827333	0.823	0.821	0.828	0.77	0.813	0.804	0.812	0.783	0.803
22 Nsun2	0.868	0.875	0.873	0.863	0.798	0.86	0.872	0.85	0.835	0.803	0.801	0.754	0.779
23 PUM2	0.961	0.961	0.961	0.948	0.943	0.955	0.96	0.95	0.962	0.95	0.955	0.939	0.914
24 QKI	0.968	0.968	0.968	0.962	0.958	0.963	0.964	0.96	0.966	0.962	0.961	0.924	0.932
25 SRSF1	0.894	0.892	0.895	0.893667	0.851	0.889	0.896	0.86	0.887	0.874	0.875	0.839	0.838
26 TAF15	0.967	0.968	0.964	0.96	0.96	0.962	0.964	0.95	0.964	0.956	0.963	0.804	0.85
27 TDP-43	0.932	0.933	0.932	0.924	0.922	0.93	0.93	0.91	0.93	0.926	0.93	0.883	0.907
28 TIA1	0.937	0.937	0.938	0.921	0.92	0.93	0.936	0.92	0.93	0.924	0.926	0.842	0.896
29 TIAL1	0.902	0.903	0.903	0.891	0.88	0.897	0.903	0.88	0.893	0.888	0.895	0.831	0.858
30 U2AF2	0.959	0.961	0.96	0.95	0.95	0.956	0.96	0.92	0.953	0.941	0.945	0.861	0.873
31 U2AF2(KD)	0.947	0.946	0.947	0.935	0.92	0.94	0.947	0.94	0.931	0.923	0.93	0.84	0.883
Average	0.871419	0.872452	0.871968	0.863237	0.841548	0.863677	0.873258	0.846774	0.861742	0.854226	0.857548	0.767871	0.81929
